# Supplementary material for: Giraffes make decisions based on statistical information
Source: Sci Rep. 2023 May 4;13:5558. doi: 10.1038/s41598-023-32615-3 (PMC10160108; doi:10.1038/s41598-023-32615-3)
Supplement: Supplementary file 1 — Supplementary Information 1. [file 41598_2023_32615_MOESM1_ESM.txt]

subject	response	side.chosen	condition	trials
Nakuru	1	l	1	1
Nakuru	1	r	1	2
Nakuru	1	l	1	3
Nakuru	1	r	1	4
Nakuru	0	r	1	5
Nakuru	1	r	1	6
Nakuru	1	l	1	7
Nakuru	1	l	1	8
Nakuru	1	r	1	9
Nakuru	1	r	1	10
Nakuru	1	l	1	11
Nakuru	0	r	1	12
Nakuru	1	r	1	13
Nakuru	1	r	1	14
Nakuru	1	r	1	15
Nakuru	1	l	1	16
Nakuru	1	r	1	17
Nakuru	1	r	1	18
Nakuru	0	r	1	19
Nakuru	1	l	1	20
Nakuru	1	r	2	1
Nakuru	1	l	2	2
Nakuru	1	r	2	3
Nakuru	1	l	2	4
Nakuru	1	r	2	5
Nakuru	0	r	2	6
Nakuru	1	r	2	7
Nakuru	1	r	2	8
Nakuru	1	l	2	9
Nakuru	1	l	2	10
Nakuru	0	l	2	11
Nakuru	1	r	2	12
Nakuru	1	l	2	13
Nakuru	1	l	2	14
Nakuru	1	l	2	15
Nakuru	1	r	2	16
Nakuru	1	l	2	17
Nakuru	1	l	2	18
Nakuru	1	r	2	19
Nakuru	1	r	2	20
Nakuru	1	l	3	1
Nakuru	1	r	3	2
Nakuru	1	r	3	3
Nakuru	1	r	3	4
Nakuru	1	l	3	5
Nakuru	0	r	3	6
Nakuru	1	l	3	7
Nakuru	1	r	3	8
Nakuru	1	l	3	9
Nakuru	1	r	3	10
Nakuru	1	r	3	11
Nakuru	1	l	3	12
Nakuru	1	r	3	13
Nakuru	1	r	3	14
Nakuru	1	r	3	15
Nakuru	1	l	3	16
Nakuru	1	r	3	17
Nakuru	1	l	3	18
Nakuru	1	l	3	19
Nakuru	0	r	3	20
Nakuru	1	r	4	1
Nakuru	0	r	4	2
Nakuru	1	r	4	3
Nakuru	1	l	4	4
Nakuru	1	r	4	5
Nakuru	1	l	4	6
Nakuru	1	r	4	7
Nakuru	1	r	4	8
Nakuru	0	r	4	9
Nakuru	1	l	4	10
Nakuru	1	r	4	11
Nakuru	0	l	4	12
Nakuru	0	r	4	13
Nakuru	0	r	4	14
Nakuru	1	r	4	15
Nakuru	1	r	4	16
Nakuru	1	r	4	17
Nakuru	1	l	4	18
Nakuru	1	l	4	19
Nakuru	1	l	4	20
Nakuru	1	r	4	21
Nakuru	1	l	4	22
Nakuru	1	r	4	23
Nakuru	0	l	4	24
Nakuru	1	l	4	25
Nakuru	1	r	4	26
Nakuru	0	l	4	27
Nakuru	1	r	4	28
Nakuru	1	l	4	29
Nakuru	1	r	4	30
Nakuru	1	l	4	31
Nakuru	1	l	4	32
Nakuru	0	r	4	33
Nakuru	1	r	4	34
Nakuru	1	l	4	35
Nakuru	0	r	4	36
Nakuru	1	l	4	37
Nakuru	1	r	4	38
Nakuru	1	r	4	39
Nakuru	1	r	4	40
Nakuru	1	l	4	41
Nakuru	1	r	4	42
Nakuru	0	r	4	43
Nakuru	1	l	4	44
Nakuru	1	r	4	45
Nakuru	0	r	4	46
Nakuru	0	r	4	47
Njano	1	r	1	1
Njano	0	r	1	2
Njano	0	r	1	3
Njano	1	l	1	4
Njano	1	r	1	5
Njano	1	r	1	6
Njano	1	r	1	7
Njano	1	l	1	8
Njano	1	r	1	9
Njano	0	r	1	10
Njano	1	l	1	11
Njano	1	r	1	12
Njano	1	l	1	13
Njano	1	l	1	14
Njano	1	l	1	15
Njano	1	r	1	16
Njano	1	l	1	17
Njano	1	r	1	18
Njano	1	r	1	19
Njano	1	r	1	20
Njano	1	r	2	1
Njano	1	l	2	2
Njano	0	l	2	3
Njano	1	l	2	4
Njano	1	r	2	5
Njano	1	l	2	6
Njano	1	r	2	7
Njano	0	l	2	8
Njano	1	l	2	9
Njano	1	l	2	10
Njano	1	r	2	11
Njano	1	r	2	12
Njano	1	l	2	13
Njano	0	r	2	14
Njano	1	l	2	15
Njano	1	r	2	16
Njano	1	l	2	17
Njano	1	l	2	18
Njano	1	r	2	19
Njano	1	r	2	20
Njano	1	r	3	1
Njano	0	r	3	2
Njano	1	r	3	3
Njano	0	r	3	4
Njano	1	r	3	5
Njano	0	r	3	6
Njano	1	l	3	7
Njano	1	r	3	8
Njano	0	l	3	9
Njano	0	l	3	10
Njano	1	l	3	11
Njano	1	l	3	12
Njano	1	l	3	13
Njano	1	r	3	14
Njano	1	l	3	15
Njano	1	r	3	16
Njano	1	r	3	17
Njano	1	l	3	18
Njano	1	r	3	19
Njano	1	r	3	20
Njano	1	r	3	21
Njano	1	l	3	22
Njano	1	r	3	23
Njano	0	r	3	24
Njano	1	l	3	25
Njano	1	l	3	26
Njano	1	l	4	1
Njano	0	l	4	2
Njano	1	l	4	3
Njano	1	r	4	4
Njano	1	l	4	5
Njano	1	r	4	6
Njano	1	l	4	7
Njano	1	l	4	8
Njano	1	r	4	9
Njano	0	l	4	10
Njano	1	l	4	11
Njano	1	l	4	12
Njano	0	l	4	13
Njano	0	l	4	14
Njano	0	l	4	15
Njano	1	l	4	16
Njano	0	l	4	17
Njano	1	l	4	18
Njano	0	l	4	19
Njano	1	l	4	20
Njano	0	l	4	21
Njano	0	l	4	22
Njano	0	l	4	23
Njano	0	r	4	24
Njano	1	r	4	25
Njano	1	l	4	26
Njano	0	r	4	27
Njano	1	l	4	28
Njano	1	r	4	29
Njano	1	r	4	30
Njano	1	r	4	31
Njano	0	r	4	32
Njano	1	r	4	33
Njano	0	r	4	34
Njano	1	l	4	35
Njano	0	l	4	36
Nuru	1	r	1	1
Nuru	1	l	1	2
Nuru	1	r	1	3
Nuru	1	r	1	4
Nuru	1	r	1	5
Nuru	1	r	1	6
Nuru	1	l	1	7
Nuru	0	l	1	8
Nuru	1	l	1	9
Nuru	1	l	1	10
Nuru	1	r	1	11
Nuru	0	l	1	12
Nuru	1	l	1	13
Nuru	1	l	1	14
Nuru	0	r	1	15
Nuru	1	r	1	16
Nuru	1	l	1	17
Nuru	1	r	1	18
Nuru	1	r	1	19
Nuru	1	l	1	20
Nuru	0	l	2	1
Nuru	1	r	2	2
Nuru	1	l	2	3
Nuru	0	l	2	4
Nuru	1	r	2	5
Nuru	1	l	2	6
Nuru	0	r	2	7
Nuru	0	l	2	8
Nuru	1	l	2	9
Nuru	1	r	2	10
Nuru	1	l	2	11
Nuru	1	l	2	12
Nuru	1	l	2	13
Nuru	1	r	2	14
Nuru	1	l	2	15
Nuru	1	l	2	16
Nuru	1	r	2	17
Nuru	1	r	2	18
Nuru	1	l	2	19
Nuru	1	l	2	20
Nuru	1	r	2	21
Nuru	0	l	2	22
Nuru	0	l	2	23
Nuru	1	l	2	24
Nuru	0	l	2	25
Nuru	1	l	2	26
Nuru	1	l	2	27
Nuru	1	r	2	28
Nuru	1	r	3	1
Nuru	1	l	3	2
Nuru	1	r	3	3
Nuru	1	r	3	4
Nuru	1	r	3	5
Nuru	1	l	3	6
Nuru	1	l	3	7
Nuru	1	r	3	8
Nuru	0	r	3	9
Nuru	1	l	3	10
Nuru	1	r	3	11
Nuru	1	r	3	12
Nuru	1	l	3	13
Nuru	1	l	3	14
Nuru	1	l	3	15
Nuru	1	r	3	16
Nuru	1	l	3	17
Nuru	0	l	3	18
Nuru	1	r	3	19
Nuru	1	r	3	20
Nuru	1	l	4	1
Nuru	1	l	4	2
Nuru	0	l	4	3
Nuru	0	r	4	4
Nuru	1	l	4	5
Nuru	1	r	4	6
Nuru	0	l	4	7
Nuru	1	l	4	8
Nuru	0	l	4	9
Nuru	1	r	4	10
Nuru	1	r	4	11
Nuru	0	r	4	12
Nuru	1	r	4	13
Nuru	1	r	4	14
Nuru	0	r	4	15
Nuru	1	l	4	16
Nuru	1	r	4	17
Nuru	1	l	4	18
Nuru	1	r	4	19
Nuru	1	r	4	20
Nuru	1	r	4	21
Nuru	0	r	4	22
Nuru	1	l	4	23
Nuru	1	r	4	24
Nuru	1	r	4	25
Nuru	1	l	4	26
Nuru	1	l	4	27
Nuru	1	r	4	28
Nuru	1	l	4	29
Nuru	1	l	5	1
Nuru	1	r	5	2
Nuru	1	l	5	3
Nuru	1	l	5	4
Nuru	0	r	5	5
Nuru	1	r	5	6
Nuru	1	l	5	7
Nuru	1	l	5	8
Nuru	1	r	5	9
Nuru	1	r	5	10
Nuru	1	l	5	11
Nuru	1	l	5	12
Nuru	1	r	5	13
Nuru	1	r	5	14
Nuru	1	r	5	15
Nuru	1	l	5	16
Nuru	1	r	5	17
Nuru	0	r	5	18
Nuru	1	l	5	19
Nuru	1	r	5	20
Yalinga	1	l	1	1
Yalinga	1	r	1	2
Yalinga	1	l	1	3
Yalinga	1	l	1	4
Yalinga	0	r	1	5
Yalinga	0	l	1	6
Yalinga	1	l	1	7
Yalinga	1	l	1	8
Yalinga	1	r	1	9
Yalinga	1	r	1	10
Yalinga	1	l	1	11
Yalinga	1	l	1	12
Yalinga	1	r	1	13
Yalinga	1	r	1	14
Yalinga	1	r	1	15
Yalinga	1	l	1	16
Yalinga	0	l	1	17
Yalinga	1	l	1	18
Yalinga	1	l	1	19
Yalinga	1	r	1	20
Yalinga	1	r	2	1
Yalinga	1	l	2	2
Yalinga	1	r	2	3
Yalinga	1	r	2	4
Yalinga	1	r	2	5
Yalinga	1	l	2	6
Yalinga	1	r	2	7
Yalinga	1	r	2	8
Yalinga	1	l	2	9
Yalinga	1	l	2	10
Yalinga	1	r	2	11
Yalinga	0	l	2	12
Yalinga	0	r	2	13
Yalinga	1	l	2	14
Yalinga	0	r	2	15
Yalinga	1	r	2	16
Yalinga	1	l	2	17
Yalinga	1	r	2	18
Yalinga	1	r	2	19
Yalinga	1	l	2	20
Yalinga	1	l	3	1
Yalinga	0	r	3	2
Yalinga	1	r	3	3
Yalinga	0	r	3	4
Yalinga	1	l	3	5
Yalinga	1	r	3	6
Yalinga	1	r	3	7
Yalinga	1	l	3	8
Yalinga	1	r	3	9
Yalinga	1	l	3	10
Yalinga	1	l	3	11
Yalinga	1	l	3	12
Yalinga	1	r	3	13
Yalinga	1	r	3	14
Yalinga	1	r	3	15
Yalinga	0	r	3	16
Yalinga	1	r	3	17
Yalinga	1	r	3	18
Yalinga	1	l	3	19
Yalinga	1	r	3	20
Yalinga	0	l	4	1
Yalinga	0	r	4	2
Yalinga	1	r	4	3
Yalinga	1	r	4	4
Yalinga	1	r	4	5
Yalinga	0	r	4	6
Yalinga	0	l	4	7
Yalinga	0	r	4	8
Yalinga	0	r	4	9
Yalinga	1	r	4	10
Yalinga	1	l	4	11
Yalinga	1	l	4	12
Yalinga	1	r	4	13
Yalinga	0	l	4	14
Yalinga	0	r	4	15
Yalinga	1	r	4	16
Yalinga	1	r	4	17
Yalinga	0	r	4	18
Yalinga	1	r	4	19
Yalinga	1	r	4	20
Yalinga	1	l	4	21
Yalinga	0	r	4	22
Yalinga	1	r	4	23
Yalinga	0	r	4	24
Yalinga	1	r	4	25
Yalinga	0	l	4	26
Yalinga	0	r	4	27
Yalinga	0	l	4	28
Yalinga	1	l	4	29
Yalinga	1	l	4	30
Yalinga	0	r	4	31
Yalinga	0	l	4	32
Nakuru	0	r	4	48
Nakuru	1	r	4	49
Nakuru	0	r	4	50
Nakuru	1	r	4	51
Nakuru	0	r	4	52
Nakuru	0	l	4	53
Yalinga	1	l	6	1
Yalinga	0	l	6	2
Yalinga	0	l	6	3
Yalinga	0	r	6	4
Yalinga	0	l	6	5
Yalinga	0	l	6	6
Yalinga	1	l	6	7
Yalinga	1	l	6	8
Yalinga	0	l	6	9
Yalinga	1	l	6	10
Yalinga	0	r	6	11
Yalinga	0	l	6	12
Yalinga	0	l	7	1
Yalinga	1	l	7	2
Yalinga	1	r	7	3
Yalinga	1	l	7	4
Yalinga	1	r	7	5
Yalinga	1	r	7	6
Yalinga	1	l	7	7
Yalinga	1	l	7	8
Yalinga	1	l	7	9
Yalinga	1	r	7	10
Yalinga	1	l	7	11
Yalinga	1	l	7	12
Yalinga	0	l	7	13
Yalinga	1	l	7	14
Yalinga	1	r	7	15
Yalinga	1	l	7	16
Yalinga	1	r	7	17
Yalinga	1	r	7	18
Yalinga	1	l	7	19
Yalinga	0	l	7	20
Nuru	1	l	6	1
Nuru	0	l	6	2
Nuru	0	l	6	3
Nuru	1	l	6	4
Nuru	0	r	6	5
Nuru	1	r	6	6
Nuru	0	l	6	7
Nuru	1	l	6	8
Nuru	0	l	6	9
Nuru	1	l	6	10
Nuru	1	r	6	11
Nuru	1	r	6	12
Nuru	1	l	7	1
Nuru	1	r	7	2
Nuru	1	r	7	3
Nuru	1	l	7	4
Nuru	1	l	7	5
Nuru	0	l	7	6
Nuru	1	l	7	7
Nuru	1	l	7	8
Nuru	1	r	7	9
Nuru	1	r	7	10
Nuru	1	r	7	11
Nuru	1	l	7	12
Nuru	1	l	7	13
Nuru	1	r	7	14
Nuru	1	r	7	15
Nuru	0	r	7	16
Nuru	1	r	7	17
Nuru	1	r	7	18
Nuru	0	r	7	19
Nuru	1	l	7	20
Njano	1	l	6	1
Njano	0	l	6	2
Njano	0	l	6	3
Njano	1	l	6	4
Njano	0	r	6	5
Njano	1	r	6	6
Njano	1	r	6	7
Njano	0	r	6	8
Njano	0	l	6	9
Njano	1	l	6	10
Njano	1	l	6	11
Njano	1	r	6	12
Njano	1	r	7	1
Njano	0	r	7	2
Njano	1	r	7	3
Njano	1	l	7	4
Njano	1	l	7	5
Njano	1	r	7	6
Njano	1	l	7	7
Njano	1	l	7	8
Njano	1	r	7	9
Njano	1	r	7	10
Njano	0	r	7	11
Njano	0	r	7	12
Njano	1	r	7	13
Njano	1	r	7	14
Njano	1	r	7	15
Njano	0	r	7	16
Njano	1	r	7	17
Njano	1	r	7	18
Njano	1	l	7	19
Njano	1	l	7	20
Nakuru	1	r	6	1
Nakuru	0	r	6	2
Nakuru	1	r	6	3
Nakuru	0	r	6	4
Nakuru	1	r	6	5
Nakuru	0	l	6	6
Nakuru	1	l	6	7
Nakuru	1	l	6	8
Nakuru	1	r	6	9
Nakuru	1	l	6	10
Nakuru	1	l	6	11
Nakuru	0	l	6	12
Nakuru	0	l	7	1
Nakuru	1	l	7	2
Nakuru	0	r	7	3
Nakuru	1	r	7	4
Nakuru	1	l	7	5
Nakuru	0	r	7	6
Nakuru	0	r	7	7
Nakuru	1	r	7	8
Nakuru	0	l	7	9
Nakuru	1	r	7	10
Nakuru	1	l	7	11
Nakuru	1	l	7	12
Nakuru	1	r	7	13
Nakuru	1	l	7	14
Nakuru	1	r	7	15
Nakuru	1	l	7	16
Nakuru	0	l	7	17
Nakuru	1	r	7	18
Nakuru	0	r	7	19
Nakuru	1	r	7	20
Njano	1	r	8	1
Njano	1	l	8	2
Njano	1	r	8	3
Njano	0	r	8	4
Njano	1	r	8	5
Njano	0	r	8	6
Njano	1	l	8	7
Njano	1	r	8	8
Njano	1	r	8	9
Njano	1	r	8	10
Njano	1	l	8	11
Njano	0	r	8	12
Nakuru	1	r	8	1
Nakuru	1	r	8	2
Nakuru	1	l	8	3
Nakuru	1	r	8	4
Nakuru	1	l	8	5
Nakuru	1	l	8	6
Nakuru	1	l	8	7
Nakuru	1	r	8	8
Nakuru	0	l	8	9
Nakuru	1	r	8	10
Nakuru	1	l	8	11
Nakuru	1	l	8	12
Nuru	1	r	8	1
Nuru	1	l	8	2
Nuru	1	r	8	3
Nuru	0	r	8	4
Nuru	0	r	8	5
Nuru	1	r	8	6
Nuru	1	l	8	7
Nuru	1	r	8	8
Nuru	0	r	8	9
Nuru	1	r	8	10
Nuru	1	r	8	11
Nuru	1	l	8	12
Yalinga	1	r	8	1
Yalinga	1	l	8	2
Yalinga	1	l	8	3
Yalinga	1	r	8	4
Yalinga	1	l	8	5
Yalinga	1	r	8	6
Yalinga	1	l	8	7
Yalinga	1	l	8	8
Yalinga	1	l	8	9
Yalinga	1	r	8	10
Yalinga	1	l	8	11
Yalinga	1	l	8	12
